# Supplementary material for: Lorentz skew scattering nonreciprocal magneto-transport
Source: Nat Commun. 2026 May 8;17:6221. doi: 10.1038/s41467-026-71789-y (PMC13369428; doi:10.1038/s41467-026-71789-y)
Supplement: Supplementary file 3 — Source Data [file 41467_2026_71789_MOESM3_ESM.zip]

Archive with 5 entries (4 files):
- Source data/
- Source data/Fig.1.xlsx
- Source data/Fig.2.xlsx
- Source data/Fig.3.xlsx
- Source data/Fig.4.xlsx
