# Supplementary material for: Lorentz skew scattering nonreciprocal magneto-transport
Source: Nat Commun. 2026 May 8;17:6221. doi: 10.1038/s41467-026-71789-y (PMC13369428; doi:10.1038/s41467-026-71789-y)
Supplement: Supplementary file 3 — Source Data [file 41467_2026_71789_MOESM3_ESM.zip › Source data/Fig.1.xlsx]

## Sheet: Fig.1c_SHG
Angle	SHG Intensity
deg	a.u.
0	1573.8
3	2123.5
6	2617.2
9	3067.2
12	3424.2
15	3663.3
18	3709.4
21	3663
24	3424.4
27	3066.9
30	2617
33	2123.3
36	1625
39	1180.4
42	834.3
45	601.3
48	517.4
51	588.4
54	799.3
57	1131.3
60	1577.1
63	2056.3
66	2547.1
69	2963.1
72	3297.6
75	3505.7
78	3567.8
81	3477.1
84	3227.8
87	2847.4
90	2394.7
93	1876.7
96	1345.8
99	908.3
102	549.8
105	325.1
108	256.7
111	350.3
114	600.1
117	979.3
120	1461.3
123	1977.2
126	2516.4
129	2985.1
132	3356.3
135	3626.1
138	3725.6
141	3679.2
144	3462.4
147	3131.9
150	2709.5
153	2250.9
156	1773.3
159	1325.1
162	976.1
165	742.4
168	655.5
171	715.4
174	915.2
177	1237.2
180	1645.9
183	2107
186	2567.2
189	2973.4
192	3299.4
195	3471.5
198	3528.9
201	3437
204	3208.5
207	2854.1
210	2433.8
213	1977.8
216	1527.2
219	1123.9
222	805.7
225	608.6
228	551.2
231	635.1
234	857.7
237	1204.8
240	1614.4
243	2057.1
246	2504.4
249	2875.4
252	3159
255	3325.9
258	3359.4
261	3238.7
264	2980.7
267	2615.3
270	2168.8
273	1689.3
276	1218.2
279	810.2
282	497
285	308.9
288	270.6
291	389.4
294	642.1
297	1009
300	1462.9
303	1942
306	2419.5
309	2842.9
312	3187.3
315	3400.7
318	3482.3
321	3397.1
324	3193.2
327	2850.1
330	2440.6
333	2002.3
336	1556.6
339	1150.7
342	840.8
345	648.1
348	587.1
351	665.5
354	876.9
357	1196.9
360	1573.8

## Sheet: Fig.1e
Current Iω	V‖	V⊥
μA	V	V
0	0	0
17.4249	0.00392	0.000145894
34.8159	0.00784	0.000292399
52.2462	0.01177	0.00043877
69.6205	0.01568	0.000584919
86.9717	0.01959	0.000730786
104.301	0.02349	0.000876202
121.595	0.02738	0.00102
138.919	0.03128	0.00117
156.225	0.03518	0.00131
173.497	0.03907	0.00146
190.742	0.04296	0.0016
207.969	0.04683	0.00174
225.185	0.05071	0.00189
242.355	0.05458	0.00203
259.492	0.05844	0.00217
276.606	0.06229	0.00231

## Sheet: Fig.1f
(θ - φ)	V‖2ω	V⊥2ω
deg	μV	μV
0	0.27484	-2.79728
6.012	0.45109	-2.7648
12.023	0.55309	-2.86434
17.982	1.07409	-2.83788
23.993	1.18909	-2.67086
30.005	1.48409	-2.59848
36.016	1.79009	-2.53898
41.975	1.95109	-2.28936
47.986	2.07309	-2.13396
53.998	2.22209	-1.9619
60.01	2.39309	-1.83338
66.021	2.43509	-1.35752
71.98	2.52709	-1.1793
77.991	2.58709	-0.79528
84.003	2.63409	-0.57359
90.014	2.56209	-0.27243
96.026	2.49009	0.00297
101.984	2.45509	0.27124
107.996	2.36109	0.59539
114.008	2.20209	0.9004
120.019	2.09509	1.12188
125.978	1.90609	1.46122
131.989	1.78509	1.64212
138.001	1.55109	1.90504
144.012	1.35209	2.15606
150.024	1.08709	2.34093
155.982	0.79909	2.49943
161.994	0.64009	2.62624
168.006	0.46109	2.73521
174.017	0.14109	2.78078
179.976	0.06609	2.82437
185.987	-0.30891	2.82041
191.999	-0.46791	2.76016
198.01	-0.69591	2.71578
204.022	-0.95491	2.5668
209.98	-1.09091	2.44396
215.992	-1.37691	2.25686
222.004	-1.65291	2.09068
228.015	-1.73991	1.94466
233.974	-1.99291	1.68566
239.985	-2.04491	1.40971
245.997	-2.25591	1.10018
252.008	-2.38291	0.79705
258.02	-2.4591	0.5217
263.978	-2.50877	0.21244
269.99	-2.52717	-0.06756
276.002	-2.55691	-0.4233
282.013	-2.50891	-0.65164
288.025	-2.45358	-0.86388
293.983	-2.37447	-1.18826
299.995	-2.28984	-1.46798
306.006	-2.14449	-1.71879
312.018	-1.99915	-1.95266
317.976	-1.85197	-2.1844
323.988	-1.64991	-2.4008
330	-1.47391	-2.44812
336.011	-1.197	-2.60114
342.023	-1.00014	-2.72322
347.981	-0.73591	-2.73554
353.993	-0.4758	-2.76004
360.004	-0.22007	-2.76816

## Sheet: Fig.1g
φ	ΔV‖2ω	ΔV⊥2ω
deg	μV	μV
0	2.67946	2.91642
30	2.60491	2.97402
60	2.53491	2.69293
90	2.46075	2.92036
120	2.90756	2.70597
150	2.618	2.9646
180	2.67946	2.91642
