# Supplementary material for: Lorentz skew scattering nonreciprocal magneto-transport
Source: Nat Commun. 2026 May 8;17:6221. doi: 10.1038/s41467-026-71789-y (PMC13369428; doi:10.1038/s41467-026-71789-y)
Supplement: Supplementary file 3 — Source Data [file 41467_2026_71789_MOESM3_ESM.zip › Source data/Fig.2.xlsx]

## Sheet: Fig.2a
(θ - φ)	V⊥2ω
deg	μV
	Iω = 52 μA	Iω = 70 μA	Iω = 87 μA	Iω = 104 μA	Iω = 122 μA	Iω = 140 μA	Iω = 156 μA	Iω = 173 μA	Iω = 191 μA	Iω = 208 μA
0	-0.16775	-0.30324	-0.46577	-0.67182	-0.93209	-1.21574	-1.55608	-1.92921	-2.36183	-2.80227
6.012	-0.17097	-0.29649	-0.46492	-0.67136	-0.91982	-1.20822	-1.54235	-1.91548	-2.35201	-2.78724
12.023	-0.17243	-0.28851	-0.4591	-0.65985	-0.90471	-1.19488	-1.52103	-1.88695	-2.31267	-2.75119
17.982	-0.16338	-0.28437	-0.45135	-0.63914	-0.88668	-1.16236	-1.49534	-1.84392	-2.26849	-2.6827
23.993	-0.15256	-0.27256	-0.41676	-0.59573	-0.8389	-1.08896	-1.40629	-1.74298	-2.13764	-2.53306
30.005	-0.1462	-0.25239	-0.39275	-0.56766	-0.79311	-1.03036	-1.32429	-1.65163	-2.02573	-2.39454
36.016	-0.13722	-0.23935	-0.3669	-0.53199	-0.74187	-0.96409	-1.22942	-1.5352	-1.88008	-2.24068
41.975	-0.12702	-0.2168	-0.33492	-0.47424	-0.66441	-0.87059	-1.11544	-1.3782	-1.71402	-2.00544
47.986	-0.11467	-0.19885	-0.30033	-0.43336	-0.60765	-0.79635	-1.02217	-1.26637	-1.55226	-1.82274
53.998	-0.0935	-0.16388	-0.25078	-0.36494	-0.49774	-0.6556	-0.82597	-1.04057	-1.28189	-1.53059
60.01	-0.07326	-0.12499	-0.21281	-0.31117	-0.41774	-0.55321	-0.67917	-0.86362	-1.06798	-1.26183
66.021	-0.0596	-0.1016	-0.16587	-0.21867	-0.31189	-0.42888	-0.54188	-0.66336	-0.82959	-0.95503
71.98	-0.03514	-0.05504	-0.10766	-0.14412	-0.20375	-0.26781	-0.33525	-0.42666	-0.54542	-0.5996
77.991	-0.029	-0.03333	-0.06693	-0.08867	-0.11723	-0.16089	-0.19657	-0.22632	-0.31617	-0.33131
84.003	0.00858	0.00609	0.01315	0.02431	0.02306	0.02289	0.02831	0.05011	0.04785	0.08226
90.014	0.01978	0.04505	0.06576	0.09779	0.12162	0.16286	0.21277	0.28358	0.31139	0.40762
96.026	0.04371	0.07696	0.11362	0.16023	0.21496	0.30223	0.38834	0.48914	0.55208	0.71557
101.984	0.0668	0.10825	0.16632	0.24028	0.31372	0.41086	0.51656	0.63722	0.87729	1.07154
107.996	0.0793	0.13909	0.20896	0.30818	0.41645	0.54153	0.67776	0.87908	1.04948	1.29972
114.008	0.10599	0.16317	0.24831	0.36924	0.48371	0.64359	0.81388	1.02527	1.24309	1.47528
120.019	0.11596	0.18634	0.28771	0.41365	0.55926	0.72956	0.94641	1.18896	1.43935	1.72342
125.978	0.12808	0.20926	0.31735	0.46667	0.63416	0.83116	1.05149	1.33854	1.60608	1.9364
131.989	0.14227	0.22717	0.35284	0.51443	0.69212	0.91626	1.16134	1.45143	1.76933	2.16304
138.001	0.1514	0.24676	0.3828	0.55885	0.75985	0.98747	1.28074	1.57561	1.91522	2.31349
144.012	0.15631	0.2618	0.4095	0.5918	0.8087	1.06215	1.34522	1.67439	2.04722	2.48543
150.024	0.1672	0.27541	0.42937	0.62428	0.8569	1.1073	1.40731	1.76329	2.14621	2.60462
155.982	0.16628	0.28934	0.44761	0.65908	0.88099	1.15507	1.49208	1.85219	2.23479	2.6984
161.994	0.17211	0.29709	0.45962	0.67243	0.92091	1.20054	1.53485	1.90234	2.30426	2.75702
168.006	0.16912	0.30238	0.46752	0.68018	0.915	1.21235	1.53585	1.91913	2.32017	2.80143
174.017	0.17073	0.30383	0.47082	0.68351	0.91776	1.21672	1.55417	1.93404	2.34768	2.80565
179.976	0.15661	0.29762	0.4691	0.67204	0.91942	1.21325	1.53985	1.90299	2.33031	2.79277
185.987	0.16007	0.29356	0.45835	0.66201	0.90574	1.18285	1.50402	1.87054	2.30773	2.73205
191.999	0.14534	0.28162	0.44533	0.64291	0.88164	1.14117	1.45865	1.81127	2.26257	2.65784
198.01	0.14626	0.26658	0.42611	0.61473	0.85169	1.0882	1.40373	1.74212	2.14447	2.56216
204.022	0.13276	0.25846	0.40755	0.58751	0.8087	1.04218	1.32492	1.67157	2.03506	2.42907
209.98	0.12639	0.24389	0.37922	0.55121	0.75269	0.97705	1.23059	1.56009	1.91348	2.26716
215.992	0.11995	0.2118	0.33828	0.48728	0.66987	0.89108	1.12313	1.4218	1.75718	2.09298
222.004	0.09464	0.19995	0.28045	0.40129	0.54485	0.80858	1.01686	1.27787	1.58176	1.88261
228.015	0.09556	0.15941	0.24118	0.37008	0.50281	0.72261	0.83389	1.12405	1.40809	1.64722
233.974	0.0803	0.14262	0.21441	0.317	0.43678	0.61146	0.68647	0.96883	1.18404	1.41471
239.985	0.06373	0.1147	0.16386	0.23601	0.33546	0.49857	0.55999	0.78538	0.93742	1.11577
245.997	0.05176	0.09414	0.15113	0.21752	0.30692	0.38361	0.48514	0.58034	0.72005	0.88807
252.008	0.03098	0.05088	0.08478	0.11559	0.15268	0.19523	0.23916	0.29892	0.35189	0.45433
258.02	0.02538	0.03148	0.05058	0.06949	0.11111	0.12467	0.15663	0.19699	0.2396	0.2961
263.978	0.01372	0.03194	0.0222	0.04441	0.06371	0.0831	0.09397	0.11607	0.12448	0.18174
269.99	-0.0145	-0.0305	-0.05389	-0.06895	-0.08639	-0.13542	-0.183	-0.21527	-0.27605	-0.31083
276.002	-0.0198	-0.04123	-0.06501	-0.09135	-0.10473	-0.16664	-0.21061	-0.28308	-0.33066	-0.38921
282.013	-0.04227	-0.08863	-0.14002	-0.19075	-0.27485	-0.36215	-0.47162	-0.57484	-0.70664	-0.82134
288.025	-0.056	-0.10344	-0.16204	-0.23478	-0.33038	-0.42558	-0.578	-0.70132	-0.86127	-1.00857
293.983	-0.0675	-0.12277	-0.19302	-0.27919	-0.37387	-0.49001	-0.6208	-0.78631	-0.9527	-1.11027
299.995	-0.0889	-0.15628	-0.24518	-0.37376	-0.49252	-0.65821	-0.84484	-1.0635	-1.29194	-1.51947
306.006	-0.09757	-0.16925	-0.26804	-0.39915	-0.52197	-0.69433	-0.90237	-1.10822	-1.35384	-1.61987
312.018	-0.11736	-0.20353	-0.32702	-0.47293	-0.63557	-0.84168	-1.08261	-1.33786	-1.64292	-1.93848
317.976	-0.1225	-0.21956	-0.34359	-0.51105	-0.67829	-0.88846	-1.14811	-1.42529	-1.75061	-2.07025
323.988	-0.13446	-0.23214	-0.36736	-0.53989	-0.71986	-0.9624	-1.2173	-1.51764	-1.8497	-2.2317
330	-0.1442	-0.25922	-0.41269	-0.59795	-0.80155	-1.04854	-1.34194	-1.68301	-2.03685	-2.44378
336.011	-0.15632	-0.26758	-0.43309	-0.60777	-0.8198	-1.0727	-1.38642	-1.72112	-2.09614	-2.50713
342.023	-0.15931	-0.28054	-0.43946	-0.64957	-0.86774	-1.16389	-1.46903	-1.84062	-2.23689	-2.66199
347.981	-0.16675	-0.29082	-0.45058	-0.66898	-0.89343	-1.17862	-1.48851	-1.88511	-2.29203	-2.70433
353.993	-0.16161	-0.29933	-0.46239	-0.66936	-0.91437	-1.21221	-1.533	-1.92062	-2.35761	-2.77888
360.004	-0.16461	-0.29964	-0.47183	-0.68317	-0.92289	-1.21428	-1.54412	-1.93412	-2.37587	-2.81148

## Sheet: Fig.2b
(V‖)2	ΔV⊥2ω	standard error
10-3 V2	μV
0.13843	0.16988	0.00295
0.24582	0.29983	0.00344
0.38361	0.46624	0.005
0.55171	0.67692	0.0068
0.74985	0.92193	0.01021
0.97872	1.21461	0.01167
1.23777	1.542	0.01607
1.52659	1.93121	0.01857
1.84513	2.36044	0.02328
2.19347	2.81614	0.02814

## Sheet: Fig.2c
(θ - φ)	V⊥2ω		(θ - φ)	V⊥2ω			(θ - φ)	V⊥2ω
deg	μV		deg	μV			deg	μV
	μ0H = 0T			μ0H = 1T	μ0H = 2T			μ0H = 3T	μ0H = 4T	μ0H = 5T	μ0H = 6T	μ0H = 7T	μ0H = 8T	μ0H = 9T
0	-0.0016		0	-0.51202	-1.0249		0	-1.55714	-2.13925	-2.69756	-3.31428	-3.91423	-4.52653	-5.11686
10.002	0.0088		5.001	-0.50197	-1.00396		6.012	-1.54694	-2.09814	-2.6991	-3.3182	-3.90825	-4.48473	-5.04408
20.003	-0.0168		10.002	-0.50527	-0.96546		12.023	-1.49777	-2.08479	-2.63743	-3.25783	-3.83385	-4.40657	-4.97742
30.005	-0.0184		15.002	-0.48356	-0.94966		17.982	-1.4773	-2.01722	-2.57523	-3.17645	-3.75017	-4.29382	-4.86521
40.006	-0.0072		20.003	-0.44759	-0.90978		23.993	-1.3907	-1.89227	-2.41546	-2.99897	-3.53119	-4.03327	-4.54645
50.008	-0.01		25.004	-0.45449	-0.85517		30.005	-1.28624	-1.79486	-2.31337	-2.856	-3.34826	-3.84727	-4.31021
60.01	-0.0065		30.005	-0.4196	-0.83415		36.016	-1.21291	-1.6621	-2.14739	-2.65742	-3.11862	-3.58373	-4.03923
70.011	-0.0134		35.006	-0.39045	-0.76926		41.975	-1.07807	-1.48906	-1.94836	-2.40247	-2.83805	-3.22731	-3.63901
80.013	-0.008		40.006	-0.36307	-0.70008		47.986	-0.99217	-1.36128	-1.76619	-2.20091	-2.58632	-2.96284	-3.34954
90.014	0.0127		45.007	-0.32894	-0.65559		53.998	-0.81346	-1.11361	-1.46745	-1.82101	-2.12582	-2.43653	-2.7703
100.016	0.0073		50.008	-0.29036	-0.57145		60.01	-0.64525	-0.92248	-1.20736	-1.51705	-1.79401	-2.03592	-2.30558
110.018	0.0042		55.009	-0.24411	-0.46538		66.021	-0.51065	-0.70082	-0.92265	-1.14613	-1.39916	-1.59498	-1.80304
120.019	0.0043		60.01	-0.20445	-0.39919		71.98	-0.30846	-0.43198	-0.59046	-0.71538	-0.874	-1.01827	-1.13744
130.021	0.0121		65.01	-0.16326	-0.31834		77.991	-0.13895	-0.25112	-0.34072	-0.42423	-0.53414	-0.62526	-0.71513
140.022	0.0181		70.011	-0.11034	-0.21043		84.003	0.07181	0.08022	0.07376	0.09097	0.0543	0.04809	0.05203
150.024	0.0113		75.012	-0.07935	-0.13971		90.014	0.22682	0.32198	0.37412	0.47462	0.49226	0.55822	0.63441
160.026	0.0105		80.013	-0.04852	-0.05641		96.026	0.40922	0.5303	0.69427	0.82736	0.92308	1.0353	1.1572
169.974	0.0048		85.014	0.00801	0.08034		101.984	0.55358	0.74693	0.91978	1.12315	1.27357	1.63248	1.85524
179.976	0.0024		90.014	0.02933	0.1562		107.996	0.71341	0.97078	1.23408	1.51122	1.74715	1.99213	2.28361
189.977	0.0068		95.015	0.11056	0.24348		114.008	0.85925	1.15116	1.442	1.76076	2.05251	2.35486	2.73556
199.979	-0.0017		100.016	0.16394	0.37525		120.019	0.9703	1.30313	1.65606	2.02345	2.38076	2.73478	3.09681
209.98	0.0133		105.017	0.20206	0.42434		125.978	1.0694	1.47789	1.86273	2.29568	2.7064	3.11773	3.50668
219.982	0.0063		110.018	0.24608	0.50112		131.989	1.18642	1.61314	2.04911	2.50583	2.94347	3.41255	3.8853
229.984	0.0238		115.018	0.29218	0.6118		138.001	1.28791	1.74991	2.23364	2.70165	3.17272	3.70737	4.21528
239.985	0.0206		120.019	0.30975	0.66833		144.012	1.36194	1.85629	2.36835	2.92136	3.42803	3.95355	4.46885
249.987	0.0094		125.02	0.3481	0.72455		150.024	1.44074	2.0037	2.49752	3.0527	3.59997	4.16631	4.70158
259.988	0.0138		130.021	0.3685	0.82027		155.982	1.49567	2.08272	2.65924	3.16733	3.75888	4.297	4.88568
269.99	-0.0013		135.022	0.39764	0.86498		161.994	1.54959	2.11262	2.70526	3.29265	3.84485	4.46416	5.09099
279.992	0.0316		140.022	0.42541	0.8781		168.006	1.55412	2.11822	2.69107	3.29841	3.89651	4.50007	5.09099
289.993	0.024		145.023	0.45363	0.94621		174.017	1.56373	2.12679	2.70604	3.32732	3.91259	4.54015	5.17051
299.995	0.0136		150.024	0.46284	0.9584		179.976	1.5494	2.09792	2.68759	3.29628	3.90477	4.50671	5.12882
309.996	0.0191		155.025	0.47266	0.96063		185.987	1.50642	2.06145	2.623	3.20792	3.80838	4.40337	5.01767
319.998	0.032		160.026	0.5028	0.99208		191.999	1.48015	2.01282	2.55842	3.14583	3.70939	4.29396	4.82663
330	0.0346		165.026	0.49137	1.01861		198.01	1.43	1.92923	2.45508	3.04076	3.57131	4.14199	4.68769
340.001	0.012		169.974	0.49774	1.02552		204.022	1.34642	1.84565	2.32775	2.83061	3.415	3.9262	4.46538
350.003	0.0171		174.975	0.49283	1.01953		209.98	1.24731	1.70128	2.18751	2.69688	3.18314	3.6557	4.18055
360.004	0.0256		179.976	0.49505	0.99415		215.992	1.15179	1.50017	1.99929	2.30974	2.75721	3.21757	3.82885
			184.976	0.48554	0.97597		222.004	1.03836	1.39431	1.79446	2.15001	2.6022	2.9141	3.45241
			189.977	0.47718	0.9189		228.015	0.92015	1.14528	1.59885	1.91837	2.10373	2.43254	3.06489
			194.978	0.46008	0.92703		233.974	0.76015	0.99103	1.26085	1.59536	1.90124	2.23772	2.54355
			199.979	0.46161	0.88094		239.985	0.63716	0.84267	1.12276	1.34524	1.62526	1.5926	2.07949
			204.98	0.42111	0.82188		245.997	0.4985	0.659	0.85948	1.01298	1.20457	1.44848	1.65912
			209.98	0.40961	0.77034		252.008	0.2641	0.43996	0.57839	0.50591	0.59396	0.68838	0.79233
			214.981	0.38829	0.74679		258.02	0.15902	0.21429	0.31451	0.32536	0.40521	0.46749	0.51529
			219.982	0.33391	0.68436		263.978	0.01985	0.12977	0.03956	0.03181	0.2663	0.31815	0.34801
			224.983	0.2997	0.58035		269.99	-0.16603	-0.23218	-0.28504	-0.38902	-0.4559	-0.50691	-0.61043
			229.984	0.2875	0.56286		276.002	-0.21021	-0.40042	-0.36113	-0.46281	-0.5583	-0.64965	-0.73691
			234.984	0.23074	0.45218		282.013	-0.46332	-0.63938	-0.78229	-0.99495	-1.18041	-1.38597	-1.59081
			239.985	0.2207	0.38553		288.025	-0.55728	-0.7644	-0.96322	-1.21033	-1.43598	-1.66009	-1.92323
			244.986	0.1871	0.33982		293.983	-0.652	-0.85053	-1.05657	-1.35805	-1.82135	-1.84571	-2.1149
			249.987	0.13126	0.23804		299.995	-0.86722	-1.14982	-1.45801	-1.81012	-2.15197	-2.49635	-2.88505
			254.988	0.09054	0.13963		306.006	-0.91439	-1.23089	-1.54415	-1.94504	-2.29371	-2.67399	-3.05893
			259.988	0.05594	0.1111		312.018	-1.10039	-1.49727	-1.88991	-2.31703	-2.7645	-3.21404	-3.71341
			264.989	-0.01163	-0.01292		317.976	-1.16973	-1.61224	-1.99898	-2.47166	-2.93838	-3.44069	-3.92648
			269.99	-0.03778	-0.10358		323.988	-1.25395	-1.7233	-2.15269	-2.618	-3.12138	-3.57368	-4.0989
			274.991	-0.07291	-0.13258		330	-1.36386	-1.86865	-2.35724	-2.90033	-3.4515	-3.9897	-4.58587
			279.992	-0.11839	-0.24893		336.011	-1.40435	-1.90708	-2.39912	-2.96016	-3.50136	-4.08182	-4.66357
			284.992	-0.14447	-0.3333		342.023	-1.48834	-2.03708	-2.59463	-3.16165	-3.75239	-4.34398	-4.94252
			289.993	-0.19042	-0.3534		347.981	-1.52523	-2.06186	-2.65292	-3.23651	-3.83354	-4.42781	-5.04331
			294.994	-0.24288	-0.46668		353.993	-1.56834	-2.12997	-2.71382	-3.31789	-3.9265	-4.52162	-5.13681
			299.995	-0.27555	-0.53725		360.004	-1.57179	-2.12306	-2.73468	-3.34059	-3.94077	-4.53819	-5.14363
			304.996	-0.29013	-0.58848
			309.996	-0.33331	-0.69716
			314.997	-0.34596	-0.74855
			319.998	-0.37457	-0.78721
			324.999	-0.3995	-0.84259
			330	-0.44015	-0.91292
			335	-0.44406	-0.92282
			340.001	-0.46101	-0.95235
			345.002	-0.48878	-0.97819
			350.003	-0.48663	-0.99745
			355.004	-0.4999	-1.01094
			360.004	-0.49783	-1.00979

## Sheet: Fig.2d
μ0H	ΔV⊥2ω	standard error
T	μV
0	0
1	0.50272	0.00408
2	1.0166	0.00886
3	1.5654	0.01286
4	2.12977	0.01948
5	2.71771	0.02575
6	3.31996	0.03333
7	3.91985	0.03572
8	4.51893	0.04281
9	5.14807	0.04159
