# Supplementary material for: Lorentz skew scattering nonreciprocal magneto-transport
Source: Nat Commun. 2026 May 8;17:6221. doi: 10.1038/s41467-026-71789-y (PMC13369428; doi:10.1038/s41467-026-71789-y)
Supplement: Supplementary file 3 — Source Data [file 41467_2026_71789_MOESM3_ESM.zip › Source data/Fig.3.xlsx]

## Sheet: Fig.3a
(E‖)2	ΔE⊥2ω		(E‖)2	ΔE⊥2ω		(E‖)2	ΔE⊥2ω		(E‖)2	ΔE⊥2ω		(E‖)2	ΔE⊥2ω		(E‖)2	ΔE⊥2ω		(E‖)2	ΔE⊥2ω		(E‖)2	ΔE⊥2ω		(E‖)2	ΔE⊥2ω		(E‖)2	ΔE⊥2ω		(E‖)2	ΔE⊥2ω		(E‖)2	ΔE⊥2ω
10-6 V2 μm-2	10-6 V μm-1		10-6 V2 μm-2	10-6 V μm-1		10-6 V2 μm-2	10-6 V μm-1		10-6 V2 μm-2	10-6 V μm-1		10-6 V2 μm-2	10-6 V μm-1		10-6 V2 μm-2	10-6 V μm-1		10-6 V2 μm-2	10-6 V μm-1		10-6 V2 μm-2	10-6 V μm-1		10-6 V2 μm-2	10-6 V μm-1		10-6 V2 μm-2	10-6 V μm-1		10-6 V2 μm-2	10-6 V μm-1		10-6 V2 μm-2	10-6 V μm-1
	T = 40K			T = 50K			T = 80K			T = 100K			T = 120K			T = 150K			T = 180K			T = 200K			T = 220K			T = 240K			T = 250K			T = 280K
0	0		0	0		0	0		0	0		0	0		0	0		0	0		0	0		0	0		0	0		0	0		0	0
1.65926	0.05686		1.65203	0.0446		3.18913	0.04793		4.00442	0.04116		4.93914	0.0363		6.55062	0.03234		8.4645	0.0291		9.9225	0.02697		11.5361	0.02618		13.2938	0.0262		18.7671	0.02316		17.0118	0.02098
2.25049	0.08206		2.20328	0.06389		4.59348	0.06791		5.76656	0.05844		7.11075	0.05244		9.43185	0.04677		12.1785	0.0416		14.2846	0.04045		16.6167	0.03827		19.1689	0.03632		27.0215	0.0375		24.5215	0.02846
2.8649	0.10417		3.1726	0.09078		6.25206	0.09154		7.84973	0.07855		9.67882	0.07149		12.8316	0.06198		16.5738	0.05597		19.4392	0.05358		22.6086	0.05132		26.0823	0.0483		36.7535	0.04975		33.3877	0.03779
3.32565	0.12225		4.31815	0.12421		7.17543	0.1045		9.01042	0.09049		11.1079	0.0804		14.7317	0.07151		19.0276	0.06499		22.3372	0.06132		25.9815	0.05815		30.0162	0.05674		42.2025	0.0563		38.3064	0.04556
4.16107	0.15187

## Sheet: Fig.3b
Temperature	ΔE⊥2ω/(E‖)2	standard error	ΔE⊥2ω/(E‖)2	standard error	ΔE⊥2ω/(E‖)2	standard error	ΔE⊥2ω/(E‖)2	standard error	ΔE⊥2ω/(E‖)2	standard error
K	μm V-1		μm V-1		μm V-1		μm V-1		μm V-1
	μ0H = 1T		μ0H = 3T		μ0H = 5T		μ0H = 7T		μ0H = 9T
40	0.00758	8e-05	0.02228	0.00028	0.03656	0.00041	0.05215	0.00047	0.06659	0.0011
50	0.00613	9.8e-05	0.01834	0.00033	0.02851	0.0004	0.04107	0.0007	0.05203	0.00084
60	0.00492	4.9e-05	0.01444	0.00017	0.02353	0.00027	0.033	0.00035	0.04253	0.00047
70	0.00378	4.6e-05	0.01112	0.00014	0.01819	0.00017	0.02527	0.00025	0.03288	0.00035
80	0.003	3.8e-05	0.00893	9.7e-05	0.01456	0.00013	0.02041	0.00028	0.02642	0.00036
90	0.00245	3.2e-05	0.00728	8.9e-05	0.01197	0.00011	0.01674	0.00018	0.02163	0.00032
100	0.002	6.2e-05	0.00599	0.00013	0.01001	7.8e-05	0.01369	0.00013	0.01756	0.00017
120	0.00151	2.8e-05	0.00445	6.5e-05	0.00729	7.7e-05	0.01014	0.00019	0.01324	9.9e-05
140	0.00112	1.1e-05	0.00337	1.7e-05	0.00553	4.8e-05	0.00776	6.5e-05	0.00999	7e-05
150	0.000974	2e-05	0.00295	2.4e-05	0.00484	5.1e-05	0.00669	6.5e-05	0.00866	0.00013
160	0.00085	2.9e-05	0.00256	1.6e-05	0.00428	3.2e-05	0.00585	4.6e-05	0.00763	4.6e-05
180	0.00065	1.4e-05	0.00202	4.7e-05	0.0034	2.2e-05	0.00466	5.5e-05	0.00603	4.94e-05
200	0.00054	1.3e-05	0.00168	4.5e-05	0.00276	3.8e-05	0.00382	1.7e-05	0.00483	5.5e-05
220	0.00045	1.1e-05	0.00134	1.7e-05	0.00225	2.5e-05	0.00316	4.7e-05	0.00396	4.9e-05
240	0.000382	1.3e-05	0.00111	1.2e-05	0.00187	3.3e-05	0.00261	6.2e-05	0.00328	4.6e-05
250	0.000256	9e-06	0.00081	2e-05	0.00135	4.1e-05	0.00233	4e-05	0.00297	8.9e-05
260	0.000251	3.7e-06	0.00076	1.2e-05	0.00133	2.3e-05	0.00225	2.3e-05	0.00259	3.4e-05
280	0.000204	1e-05	0.000703	4.8e-05	0.00116	3.3e-05	0.00174	8e-05	0.0021	6e-05
300			0.00061	8e-05	0.001	6e-05	0.00145	9e-05	0.00176	8e-05

## Sheet: Fig.3c
Temperature	σxx		Temperature	Mobility
K	S cm-1		K	cm2 V-1 s-1
2	3065.65		2	1933.66
10	3065.65		10	1924.46
20	3035.9		20	1908.06
30	2926.66		30	1839.4
40	2772.32		40	1737.62
50	2607.14		50	1624.7
60	2440.17		60	1513.7
70	2281		80	1315.31
80	2140.54		100	1147.69
90	2002.71		120	1020.81
100	1884.08		150	866.666
120	1688.69		175	765.474
140	1519.3		200	684.019
150	1447.7		225	613.49
160	1377.9		250	554.62
180	1260.45		275	499.674
200	1158.28		300	453.602
220	1066.8
240	986.439
250	949.529
260	911.979
280	838.739
300	779.988

## Sheet: Fig.3d
(σxx)2	χ⊥2ω
106 S2 cm-2	10-4 AV-2 T-1
	μ0H = 1T	μ0H = 3T	μ0H = 5T	μ0H = 7T	μ0H = 9T
7.68574	21.0142	20.5891	20.2712	20.6538	20.5128
6.79717	15.9817	15.9383	14.8659	15.2965	15.072
5.95444	12.0056	11.7454	11.4834	11.5037	11.5312
5.20294	8.62216	8.45489	8.29826	8.23439	8.33324
4.5819	6.42161	6.37167	6.23324	6.24119	6.28367
4.01084	4.90664	4.85991	4.79449	4.78934	4.81318
3.54976	3.76816	3.76188	3.77193	3.68472	3.67605
2.85168	2.54992	2.50489	2.46211	2.44619	2.48425
2.30826	1.70161	1.70668	1.68034	1.68425	1.68642
2.09584	1.41006	1.42357	1.40137	1.38359	1.39301
1.89861	1.17122	1.17581	1.17948	1.15153	1.16815
1.58873	0.81929	0.8487	0.8571	0.8391	0.8445
1.3416	0.62547	0.64863	0.63937	0.63209	0.62161
1.13807	0.48006	0.47651	0.48006	0.48159	0.46939
0.97306	0.37682	0.36498	0.36893	0.36764	0.3591
0.90161	0.24308	0.25637	0.25637	0.316	0.31304
0.83171	0.22891	0.23103	0.24259	0.29314	0.26245
0.70348	0.1711	0.19654	0.19515	0.20853	0.19599
0.60838		0.1586	0.15612	0.1611	0.15253

## Sheet: Fig.3e
(σxx)4	χ⊥2ω					Linear Fit
1012 S4 cm-4	10-4 AV-2 T-1
	μ0H = 1T	μ0H = 3T	μ0H = 5T	μ0H = 7T	μ0H = 9T
59.0706	21.0142	20.5891	20.2712	20.6538	20.5128	19.4933
46.2015	15.9817	15.9383	14.8659	15.2965	15.072	15.2465
35.4553	12.0056	11.7454	11.4834	11.5037	11.5312	11.7003
27.0706	8.62216	8.45489	8.29826	8.23439	8.33324	8.93329
20.9938	6.42161	6.37167	6.23324	6.24119	6.28367	6.92795
16.0869	4.90664	4.85991	4.79449	4.78934	4.81318	5.30866
12.6008	3.76816	3.76188	3.77193	3.68472	3.67605	4.15826
8.13206	2.54992	2.50489	2.46211	2.44619	2.48425	2.68358
5.32806	1.70161	1.70668	1.68034	1.68425	1.68642	1.75826
4.39253	1.41006	1.42357	1.40137	1.38359	1.39301	1.44954
3.60473	1.17122	1.17581	1.17948	1.15153	1.16815	1.18956
2.52405	0.81929	0.8487	0.8571	0.8391	0.8445	0.83294
1.79989	0.62547	0.64863	0.63937	0.63209	0.62161	0.59396
1.2952	0.48006	0.47651	0.48006	0.48159	0.46939	0.42742
0.94685	0.37682	0.36498	0.36893	0.36764	0.3591	0.31246
0.81289	0.24308	0.25637	0.25637	0.316	0.31304	0.26825
0.69173	0.22891	0.23103	0.24259	0.29314	0.26245	0.22827
0.49489	0.1711	0.19654	0.19515	0.20853	0.19599	0.16331
0.37013		0.1586	0.15612	0.1611	0.15253	0.12214

## Sheet: Fig.3f
(σxx)4	χ⊥2ω					Linear Fit
1012 S4 cm-4	10-4 AV-2 T-1
	μ0H = 1T	μ0H = 3T	μ0H = 5T	μ0H = 7T	μ0H = 9T
59.0706	24.8098	24.6004	23.5259	24.2269	24.0224	22.6831
46.2015	19.1986	19.0089	18.0679	18.2258	18.3924	17.7414
35.4553	13.7946	14.2699	13.5884	13.586	13.6724	13.6149
27.0706	10.1809	10.1648	9.72485	9.66933	9.77053	10.3951
20.9938	7.17303	7.39907	7.30865	7.29573	7.3187	8.06162
16.0869	5.34355	5.55503	5.37457	5.36772	5.36548	6.17736
12.6008	4.21793	4.14719	4.12773	4.10613	4.09855	4.8387
8.13206	2.63922	2.6313	2.6844	2.62903	2.62865	3.12271
5.32806	1.75412	1.75412	1.7477	1.73425	1.74342	2.04598
4.39253	1.45743	1.56274	1.44928	1.47781	1.488	1.68673
3.60473	1.15435	1.18345	1.19509	1.21394	1.19207	1.38422
2.52405	0.85186	0.92285	0.87138	0.85693	0.86172	0.96923
1.79989	0.60341	0.65778	0.63277	0.63603	0.64781	0.69116
1.2952	0.43785	0.4406	0.4386	0.45169	0.44645	0.49736
0.94685	0.33334	0.33334	0.34306	0.33532	0.36291	0.36359
0.81289	0.29841	0.29887	0.30292	0.28267	0.3197	0.31215
0.69173	0.2571	0.25076	0.27311	0.24306	0.27228	0.26563
0.49489						0.19004
0.37013						0.14213
