# Supplementary material for: Lorentz skew scattering nonreciprocal magneto-transport
Source: Nat Commun. 2026 May 8;17:6221. doi: 10.1038/s41467-026-71789-y (PMC13369428; doi:10.1038/s41467-026-71789-y)
Supplement: Supplementary file 3 — Source Data [file 41467_2026_71789_MOESM3_ESM.zip › Source data/Fig.4.xlsx]

## Sheet: Fig.4b
Temperature	χ⊥2ω
K	10-4 A V-2 T-1
	Experimental data					Theoretical results
	μ0H = 1T	μ0H = 3T	μ0H = 5T	μ0H = 7T	μ0H = 9T
30						22.6762
40	21.0142	20.5891	20.2712	20.6538	20.5128	18.0667
50	15.9817	15.9383	14.8659	15.2965	15.072	13.8538
60	12.0056	11.7454	11.4834	11.5037	11.5312	10.5016
70	8.62216	8.45489	8.29826	8.23439	8.33324	7.8848
80	6.42161	6.37167	6.23324	6.24119	6.28367	5.9221
90	4.90664	4.85991	4.79449	4.78934	4.81318	4.5012
100	3.76816	3.76188	3.77193	3.68472	3.67605	3.4815
120	2.54992	2.50489	2.46211	2.44619	2.48425	2.1855
140	1.70161	1.70668	1.68034	1.68425	1.68642	1.3811
150	1.41006	1.42357	1.40137	1.38359	1.39301	1.1114
160	1.17122	1.17581	1.17948	1.15153	1.16815	0.9122
180	0.81929	0.8487	0.8571	0.8391	0.8445	0.6327
200	0.62547	0.64863	0.63937	0.63209	0.62161	0.4366
220	0.48006	0.47651	0.48006	0.48159	0.46939	0.3061
240	0.37682	0.36498	0.36893	0.36764	0.3591	0.2243
250	0.24308	0.25637	0.25637	0.316	0.31304	0.1923
260	0.22891	0.23103	0.24259	0.29314	0.26245	0.1625
280	0.1711	0.19654	0.19515	0.20853	0.19599	0.1137
300		0.1586	0.15612	0.1611	0.15253	0.0837

## Sheet: Fig.4c
	Device No.	Mobility	carrier density n	microscopic physical origin of NRMT
		cm2 V-1 s-1	1018 cm-3
Devices measured in our work	#1	1934	10.3	σxx4 dominant (LSK)
	#4	2064	16.9	σxx4 dominant (LSK)
	#5	1931	32	σxx4 dominant (LSK)
	#6	1220	14.5	σxx4 + σxx2 (LSK + ZC)
	#7	919	7.1	σxx4 + σxx2 (LSK + ZC)
	#8	880	7.5	σxx4 + σxx2 (LSK + ZC)
	#9	822	7.9	σxx4 + σxx2 (LSK + ZC)
	#10	421	16.4	σxx2 dominant ( ZC)
Data extracted from Nat. Phys. 13, 578-583 (2017)		143	8.3	ZC
		435	3.3	ZC
		494	4.8	ZC
		316	7.8	ZC
		295	11	ZC
